# Supplementary material for: Unlocking the potential of PubMed Central supplementary data files
Source: Bioinform Adv. 2025 Jun 27;5(1):vbaf155. doi: 10.1093/bioadv/vbaf155 (PMC12371329; doi:10.1093/bioadv/vbaf155)
Supplement: vbaf155_Supplementary_Data [file vbaf155_supplementary_data.zip]

Archive with 2 entries (2 files):
- vbaf155_Supplementary_Data.zip
- SIBiLS suppdata Bioinformatics_v4.docx
